# Supplementary material for: Cullin-3 and Regulatory Biomolecules Profiling in Vitiligo: Integrated Docking, Clinical, and In Silico Insights
Source: Biomolecules. 2025 Jul 21;15(7):1053. doi: 10.3390/biom15071053 (PMC12294106; doi:10.3390/biom15071053)
Supplement: Supplementary file 1 [file biomolecules-15-01053-s001.zip]

Archive with 1 entries (1 files):
- biomolecules-3720975-supplementary.pdf
